# Supplementary material for: GSNCASCR: An R Package to Identify Differentially Co-Expressed Curated Gene Sets with Single-Cell RNA-Seq Data
Source: Int J Mol Sci. 2025 May 16;26(10):4771. doi: 10.3390/ijms26104771 (PMC12112291; doi:10.3390/ijms26104771)
Supplement: Supplementary file 1 [file ijms-26-04771-s001.zip]

Archive with 8 entries (8 files):
- File S1-Vignette_CD4T.pdf
- File S2_Figure4_CD4_high_res_1200.pdf
- File S3 gglist_CD4.RData
- File S4 top pathways identified by GSCA and GSNCA.xlsx
- SupplementaryFigures.pdf
- Table S1-GO enrichment analysis of B cells.pdf
- Table S2-GO enrichment analysis of CD4+ T cells.pdf
- Table S3-GO enrichment analysis of CD8+ T cells.pdf
