# Supplementary material for: GSNCASCR: An R Package to Identify Differentially Co-Expressed Curated Gene Sets with Single-Cell RNA-Seq Data
Source: Int J Mol Sci. 2025 May 16;26(10):4771. doi: 10.3390/ijms26104771 (PMC12112291; doi:10.3390/ijms26104771)
Supplement: Supplementary file 1 [file ijms-26-04771-s001.zip › File S4 top pathways identified by GSCA and GSNCA.xlsx]

## Sheet: GSNCA B COVID
Top Pathway identified by GSNCA in B of COVID
Pathway	p value
HALLMARK_INTERFERON_ALPHA_RESPONSE	0.0001
HALLMARK_INTERFERON_GAMMA_RESPONSE	0.0001
HALLMARK_TNFA_SIGNALING_VIA_NFKB	0.0003
HALLMARK_INFLAMMATORY_RESPONSE	0.0004
HALLMARK_HYPOXIA	0.0021
HALLMARK_OXIDATIVE_PHOSPHORYLATION	0.0064
HALLMARK_MTORC1_SIGNALING	0.0109
HALLMARK_P53_PATHWAY	0.0195
HALLMARK_REACTIVE_OXYGEN_SPECIES_PATHWAY	0.0353
HALLMARK_ADIPOGENESIS	0.037
HALLMARK_UV_RESPONSE_UP	0.0503
HALLMARK_EPITHELIAL_MESENCHYMAL_TRANSITION	0.0547
HALLMARK_UNFOLDED_PROTEIN_RESPONSE	0.0566
HALLMARK_IL2_STAT5_SIGNALING	0.0726
HALLMARK_HEME_METABOLISM	0.1269
HALLMARK_APOPTOSIS	0.1376
HALLMARK_ANDROGEN_RESPONSE	0.1401
HALLMARK_KRAS_SIGNALING_UP	0.1595
HALLMARK_IL6_JAK_STAT3_SIGNALING	0.1649
HALLMARK_KRAS_SIGNALING_DN	0.1826
HALLMARK_APICAL_JUNCTION	0.2048
HALLMARK_MYC_TARGETS_V1	0.2183
HALLMARK_COMPLEMENT	0.2293
HALLMARK_CHOLESTEROL_HOMEOSTASIS	0.2651
HALLMARK_ESTROGEN_RESPONSE_EARLY	0.3358
HALLMARK_ESTROGEN_RESPONSE_LATE	0.3576
HALLMARK_WNT_BETA_CATENIN_SIGNALING	0.387
HALLMARK_PANCREAS_BETA_CELLS	0.3885
HALLMARK_COAGULATION	0.4313
HALLMARK_PI3K_AKT_MTOR_SIGNALING	0.4329

## Sheet: GSNCA CD4 COVID
Top Pathway identified by GSNCA in CD4 of COVID
Pathway	p value
HALLMARK_INTERFERON_ALPHA_RESPONSE	0.0001
HALLMARK_INTERFERON_GAMMA_RESPONSE	0.0001
HALLMARK_TNFA_SIGNALING_VIA_NFKB	0.0001
HALLMARK_INFLAMMATORY_RESPONSE	0.0002
HALLMARK_PANCREAS_BETA_CELLS	0.01
HALLMARK_SPERMATOGENESIS	0.0151
HALLMARK_UV_RESPONSE_UP	0.0172
HALLMARK_FATTY_ACID_METABOLISM	0.0209
HALLMARK_IL2_STAT5_SIGNALING	0.0221
HALLMARK_EPITHELIAL_MESENCHYMAL_TRANSITION	0.0374
HALLMARK_ESTROGEN_RESPONSE_LATE	0.0479
HALLMARK_ALLOGRAFT_REJECTION	0.0481
HALLMARK_ESTROGEN_RESPONSE_EARLY	0.0578
HALLMARK_KRAS_SIGNALING_DN	0.0626
HALLMARK_IL6_JAK_STAT3_SIGNALING	0.0671
HALLMARK_APICAL_JUNCTION	0.0782
HALLMARK_ANDROGEN_RESPONSE	0.0964
HALLMARK_G2M_CHECKPOINT	0.1186
HALLMARK_MTORC1_SIGNALING	0.1445
HALLMARK_APOPTOSIS	0.1929
HALLMARK_MYC_TARGETS_V2	0.2236
HALLMARK_MYOGENESIS	0.2331
HALLMARK_TGF_BETA_SIGNALING	0.244
HALLMARK_MYC_TARGETS_V1	0.2441
HALLMARK_DNA_REPAIR	0.2447
HALLMARK_OXIDATIVE_PHOSPHORYLATION	0.2532
HALLMARK_PI3K_AKT_MTOR_SIGNALING	0.2631
HALLMARK_PEROXISOME	0.2637
HALLMARK_P53_PATHWAY	0.2732
HALLMARK_UV_RESPONSE_DN	0.3009
HALLMARK_HYPOXIA	0.3083
HALLMARK_COAGULATION	0.3139
HALLMARK_XENOBIOTIC_METABOLISM	0.318
HALLMARK_CHOLESTEROL_HOMEOSTASIS	0.3344
HALLMARK_COMPLEMENT	0.3794
HALLMARK_E2F_TARGETS	0.3861
HALLMARK_PROTEIN_SECRETION	0.4188
HALLMARK_NOTCH_SIGNALING	0.4807
HALLMARK_APICAL_SURFACE	0.4939
HALLMARK_ADIPOGENESIS	0.5207
HALLMARK_GLYCOLYSIS	0.5329
HALLMARK_MITOTIC_SPINDLE	0.5413
HALLMARK_ANGIOGENESIS	0.717
HALLMARK_UNFOLDED_PROTEIN_RESPONSE	0.7259
HALLMARK_WNT_BETA_CATENIN_SIGNALING	0.7459
HALLMARK_KRAS_SIGNALING_UP	0.7761
HALLMARK_REACTIVE_OXYGEN_SPECIES_PATHWAY	0.8216
HALLMARK_BILE_ACID_METABOLISM	0.8523
HALLMARK_HEME_METABOLISM	0.8553
HALLMARK_HEDGEHOG_SIGNALING	1

## Sheet: GSNCA CD8 COVID
Top Pathway identified by GSNCA in CD8 of COVID
Pathway	p value
HALLMARK_ADIPOGENESIS	0.0001
HALLMARK_ALLOGRAFT_REJECTION	0.0001
HALLMARK_APICAL_JUNCTION	0.0001
HALLMARK_APOPTOSIS	0.0001
HALLMARK_INFLAMMATORY_RESPONSE	0.0001
HALLMARK_INTERFERON_ALPHA_RESPONSE	0.0001
HALLMARK_INTERFERON_GAMMA_RESPONSE	0.0001
HALLMARK_COMPLEMENT	0.0001
HALLMARK_EPITHELIAL_MESENCHYMAL_TRANSITION	0.0001
HALLMARK_ESTROGEN_RESPONSE_LATE	0.0001
HALLMARK_GLYCOLYSIS	0.0001
HALLMARK_HYPOXIA	0.0001
HALLMARK_IL2_STAT5_SIGNALING	0.0001
HALLMARK_IL6_JAK_STAT3_SIGNALING	0.0001
HALLMARK_KRAS_SIGNALING_UP	0.0001
HALLMARK_MITOTIC_SPINDLE	0.0001
HALLMARK_MTORC1_SIGNALING	0.0001
HALLMARK_MYC_TARGETS_V1	0.0001
HALLMARK_MYOGENESIS	0.0001
HALLMARK_P53_PATHWAY	0.0001
HALLMARK_PI3K_AKT_MTOR_SIGNALING	0.0001
HALLMARK_TNFA_SIGNALING_VIA_NFKB	0.0001
HALLMARK_UV_RESPONSE_DN	0.0001
HALLMARK_XENOBIOTIC_METABOLISM	0.0001
HALLMARK_ESTROGEN_RESPONSE_EARLY	0.0002
HALLMARK_UNFOLDED_PROTEIN_RESPONSE	0.0002
HALLMARK_REACTIVE_OXYGEN_SPECIES_PATHWAY	0.0004
HALLMARK_ANGIOGENESIS	0.0006
HALLMARK_ANDROGEN_RESPONSE	0.0007
HALLMARK_CHOLESTEROL_HOMEOSTASIS	0.0008

## Sheet: GSNCA Mono COVID
Top Pathway identified by GSNCA in Monocytes of COVID
Pathway	p value
HALLMARK_ALLOGRAFT_REJECTION	0.0002
HALLMARK_APICAL_JUNCTION	0.0002
HALLMARK_APOPTOSIS	0.0002
HALLMARK_COAGULATION	0.0002
HALLMARK_COMPLEMENT	0.0002
HALLMARK_ESTROGEN_RESPONSE_LATE	0.0002
HALLMARK_INFLAMMATORY_RESPONSE	0.0002
HALLMARK_INTERFERON_ALPHA_RESPONSE	0.0002
HALLMARK_INTERFERON_GAMMA_RESPONSE	0.0002
HALLMARK_MTORC1_SIGNALING	0.0002
HALLMARK_HYPOXIA	0.0002
HALLMARK_IL2_STAT5_SIGNALING	0.0002
HALLMARK_IL6_JAK_STAT3_SIGNALING	0.0002
HALLMARK_OXIDATIVE_PHOSPHORYLATION	0.0002
HALLMARK_PI3K_AKT_MTOR_SIGNALING	0.0002
HALLMARK_XENOBIOTIC_METABOLISM	0.0002
HALLMARK_ADIPOGENESIS	0.0004
HALLMARK_HEME_METABOLISM	0.0006
HALLMARK_TNFA_SIGNALING_VIA_NFKB	0.0006
HALLMARK_UV_RESPONSE_UP	0.0008
HALLMARK_PEROXISOME	0.001
HALLMARK_ESTROGEN_RESPONSE_EARLY	0.0018
HALLMARK_REACTIVE_OXYGEN_SPECIES_PATHWAY	0.0024
HALLMARK_GLYCOLYSIS	0.0078
HALLMARK_EPITHELIAL_MESENCHYMAL_TRANSITION	0.0084
HALLMARK_MYC_TARGETS_V1	0.0084
HALLMARK_UV_RESPONSE_DN	0.0154
HALLMARK_P53_PATHWAY	0.0384
HALLMARK_MYOGENESIS	0.0526
HALLMARK_PROTEIN_SECRETION	0.0556

## Sheet: GSCA B COVID
Top Pathway identified by GSCA in B cells of COVID
Pathway	p value
HALLMARK_ALLOGRAFT_REJECTION	0.0001
HALLMARK_INTERFERON_ALPHA_RESPONSE	0.0001
HALLMARK_INTERFERON_GAMMA_RESPONSE	0.0001
HALLMARK_TNFA_SIGNALING_VIA_NFKB	0.0001
HALLMARK_P53_PATHWAY	0.0002
HALLMARK_INFLAMMATORY_RESPONSE	0.0005
HALLMARK_IL2_STAT5_SIGNALING	0.0006
HALLMARK_IL6_JAK_STAT3_SIGNALING	0.0104
HALLMARK_UV_RESPONSE_UP	0.0161
HALLMARK_WNT_BETA_CATENIN_SIGNALING	0.0169
HALLMARK_MYC_TARGETS_V1	0.0244
HALLMARK_MTORC1_SIGNALING	0.0261
HALLMARK_PROTEIN_SECRETION	0.0303
HALLMARK_COMPLEMENT	0.0319
HALLMARK_HYPOXIA	0.0326
HALLMARK_ANGIOGENESIS	0.0333
HALLMARK_OXIDATIVE_PHOSPHORYLATION	0.038
HALLMARK_HEDGEHOG_SIGNALING	0.0489
HALLMARK_MYC_TARGETS_V2	0.0717
HALLMARK_EPITHELIAL_MESENCHYMAL_TRANSITION	0.0739
HALLMARK_TGF_BETA_SIGNALING	0.0874
HALLMARK_HEME_METABOLISM	0.0946
HALLMARK_ADIPOGENESIS	0.1349
HALLMARK_APOPTOSIS	0.1502
HALLMARK_ESTROGEN_RESPONSE_LATE	0.1623
HALLMARK_UNFOLDED_PROTEIN_RESPONSE	0.1633
HALLMARK_CHOLESTEROL_HOMEOSTASIS	0.1639
HALLMARK_APICAL_JUNCTION	0.1657
HALLMARK_REACTIVE_OXYGEN_SPECIES_PATHWAY	0.2155
HALLMARK_E2F_TARGETS	0.3159

## Sheet: GSCA CD4 COVID
Top Pathway identified by GSCA in CD4 of COVID
Pathway	p value
HALLMARK_INFLAMMATORY_RESPONSE	0.0001
HALLMARK_INTERFERON_ALPHA_RESPONSE	0.0001
HALLMARK_INTERFERON_GAMMA_RESPONSE	0.0001
HALLMARK_TNFA_SIGNALING_VIA_NFKB	0.0001
HALLMARK_IL2_STAT5_SIGNALING	0.0009
HALLMARK_KRAS_SIGNALING_UP	0.0023
HALLMARK_P53_PATHWAY	0.0028
HALLMARK_PANCREAS_BETA_CELLS	0.0075
HALLMARK_EPITHELIAL_MESENCHYMAL_TRANSITION	0.012
HALLMARK_UNFOLDED_PROTEIN_RESPONSE	0.0123
HALLMARK_ALLOGRAFT_REJECTION	0.0182
HALLMARK_HYPOXIA	0.0201
HALLMARK_UV_RESPONSE_UP	0.0217
HALLMARK_HEME_METABOLISM	0.039
HALLMARK_PEROXISOME	0.0428
HALLMARK_OXIDATIVE_PHOSPHORYLATION	0.0585
HALLMARK_MTORC1_SIGNALING	0.0808
HALLMARK_MYC_TARGETS_V1	0.0833
HALLMARK_TGF_BETA_SIGNALING	0.1325
HALLMARK_E2F_TARGETS	0.1629
HALLMARK_ESTROGEN_RESPONSE_EARLY	0.1813
HALLMARK_APICAL_JUNCTION	0.1851
HALLMARK_G2M_CHECKPOINT	0.1851
HALLMARK_APOPTOSIS	0.2214
HALLMARK_MYOGENESIS	0.2892
HALLMARK_CHOLESTEROL_HOMEOSTASIS	0.3001
HALLMARK_COAGULATION	0.3314
HALLMARK_WNT_BETA_CATENIN_SIGNALING	0.3726
HALLMARK_MYC_TARGETS_V2	0.392
HALLMARK_NOTCH_SIGNALING	0.3958

## Sheet: GSCA CD8 COVID
Top Pathway identified by GSCA in CD8 of COVID
Pathway	p value
HALLMARK_INFLAMMATORY_RESPONSE	0.0001
HALLMARK_KRAS_SIGNALING_UP	0.0001
HALLMARK_MTORC1_SIGNALING	0.0001
HALLMARK_ADIPOGENESIS	0.0001
HALLMARK_ALLOGRAFT_REJECTION	0.0001
HALLMARK_ANDROGEN_RESPONSE	0.0001
HALLMARK_APICAL_JUNCTION	0.0001
HALLMARK_APOPTOSIS	0.0001
HALLMARK_CHOLESTEROL_HOMEOSTASIS	0.0001
HALLMARK_COAGULATION	0.0001
HALLMARK_COMPLEMENT	0.0001
HALLMARK_EPITHELIAL_MESENCHYMAL_TRANSITION	0.0001
HALLMARK_ESTROGEN_RESPONSE_EARLY	0.0001
HALLMARK_GLYCOLYSIS	0.0001
HALLMARK_HYPOXIA	0.0001
HALLMARK_IL2_STAT5_SIGNALING	0.0001
HALLMARK_IL6_JAK_STAT3_SIGNALING	0.0001
HALLMARK_MYC_TARGETS_V1	0.0001
HALLMARK_MYOGENESIS	0.0001
HALLMARK_P53_PATHWAY	0.0001
HALLMARK_PI3K_AKT_MTOR_SIGNALING	0.0001
HALLMARK_REACTIVE_OXYGEN_SPECIES_PATHWAY	0.0001
HALLMARK_TNFA_SIGNALING_VIA_NFKB	0.0001
HALLMARK_UNFOLDED_PROTEIN_RESPONSE	0.0001
HALLMARK_UV_RESPONSE_DN	0.0001
HALLMARK_XENOBIOTIC_METABOLISM	0.0001
HALLMARK_ESTROGEN_RESPONSE_LATE	0.0002
HALLMARK_ANGIOGENESIS	0.0003
HALLMARK_MITOTIC_SPINDLE	0.0003
HALLMARK_OXIDATIVE_PHOSPHORYLATION	0.0005

## Sheet: GSCA Mono COVID
Top Pathway identified by GSCA in monocytes of COVID
Pathway	p value
HALLMARK_ADIPOGENESIS	0.0001
HALLMARK_INFLAMMATORY_RESPONSE	0.0001
HALLMARK_INTERFERON_ALPHA_RESPONSE	0.0001
HALLMARK_INTERFERON_GAMMA_RESPONSE	0.0001
HALLMARK_ALLOGRAFT_REJECTION	0.0001
HALLMARK_APICAL_JUNCTION	0.0001
HALLMARK_APOPTOSIS	0.0001
HALLMARK_COAGULATION	0.0001
HALLMARK_COMPLEMENT	0.0001
HALLMARK_ESTROGEN_RESPONSE_LATE	0.0001
HALLMARK_GLYCOLYSIS	0.0001
HALLMARK_HYPOXIA	0.0001
HALLMARK_IL2_STAT5_SIGNALING	0.0001
HALLMARK_IL6_JAK_STAT3_SIGNALING	0.0001
HALLMARK_INFLAMMATORY_RESPONSE	0.0001
HALLMARK_INTERFERON_ALPHA_RESPONSE	0.0001
HALLMARK_INTERFERON_GAMMA_RESPONSE	0.0001
HALLMARK_KRAS_SIGNALING_UP	0.0001
HALLMARK_MTORC1_SIGNALING	0.0001
HALLMARK_MYOGENESIS	0.0001
HALLMARK_P53_PATHWAY	0.0001
HALLMARK_TNFA_SIGNALING_VIA_NFKB	0.0001
HALLMARK_UV_RESPONSE_UP	0.0001
HALLMARK_XENOBIOTIC_METABOLISM	0.0001
HALLMARK_EPITHELIAL_MESENCHYMAL_TRANSITION	0.0002
HALLMARK_MYC_TARGETS_V1	0.0003
HALLMARK_OXIDATIVE_PHOSPHORYLATION	0.0003
HALLMARK_TGF_BETA_SIGNALING	0.0003
HALLMARK_PROTEIN_SECRETION	0.0007
HALLMARK_G2M_CHECKPOINT	0.0009
HALLMARK_ANDROGEN_RESPONSE	0.0013
HALLMARK_PEROXISOME	0.0018
HALLMARK_BILE_ACID_METABOLISM	0.0074

## Sheet: GSNCA CD4 DADA2
Top Pathway identified by GSNCA in CD4 of DADA2
Pathway	p value
HALLMARK_IL2_STAT5_SIGNALING	0.0001
HALLMARK_OXIDATIVE_PHOSPHORYLATION	0.0095
HALLMARK_P53_PATHWAY	0.0153
HALLMARK_G2M_CHECKPOINT	0.0344
HALLMARK_FATTY_ACID_METABOLISM	0.0753
HALLMARK_APICAL_JUNCTION	0.0876
HALLMARK_HYPOXIA	0.0982
HALLMARK_ANGIOGENESIS	0.1068
HALLMARK_ANDROGEN_RESPONSE	0.1177
HALLMARK_ESTROGEN_RESPONSE_LATE	0.1266
HALLMARK_DNA_REPAIR	0.1552
HALLMARK_KRAS_SIGNALING_DN	0.1715
HALLMARK_GLYCOLYSIS	0.188
HALLMARK_UNFOLDED_PROTEIN_RESPONSE	0.2001
HALLMARK_KRAS_SIGNALING_UP	0.2045
HALLMARK_MITOTIC_SPINDLE	0.2144
HALLMARK_PEROXISOME	0.2214
HALLMARK_MYOGENESIS	0.2762
HALLMARK_IL6_JAK_STAT3_SIGNALING	0.3035
HALLMARK_ALLOGRAFT_REJECTION	0.3041
HALLMARK_HEME_METABOLISM	0.3125
HALLMARK_XENOBIOTIC_METABOLISM	0.3202
HALLMARK_PANCREAS_BETA_CELLS	0.341
HALLMARK_INTERFERON_ALPHA_RESPONSE	0.3454
HALLMARK_REACTIVE_OXYGEN_SPECIES_PATHWAY	0.3608
HALLMARK_APOPTOSIS	0.3847
HALLMARK_SPERMATOGENESIS	0.4101
HALLMARK_INTERFERON_GAMMA_RESPONSE	0.427
HALLMARK_TNFA_SIGNALING_VIA_NFKB	0.4709

## Sheet: GSNCA CD8 DADA2
Top Pathway identified by GSNCA in CD8 of DADA2
Pathway	p value
HALLMARK_OXIDATIVE_PHOSPHORYLATION	0.0002
HALLMARK_MYC_TARGETS_V1	0.0078
HALLMARK_EPITHELIAL_MESENCHYMAL_TRANSITION	0.03
HALLMARK_COAGULATION	0.0476
HALLMARK_GLYCOLYSIS	0.0938
HALLMARK_DNA_REPAIR	0.0972
HALLMARK_E2F_TARGETS	0.1206
HALLMARK_ESTROGEN_RESPONSE_EARLY	0.1364
HALLMARK_MITOTIC_SPINDLE	0.1546
HALLMARK_ADIPOGENESIS	0.1738
HALLMARK_ESTROGEN_RESPONSE_LATE	0.2112
HALLMARK_REACTIVE_OXYGEN_SPECIES_PATHWAY	0.2132
HALLMARK_FATTY_ACID_METABOLISM	0.2298
HALLMARK_TGF_BETA_SIGNALING	0.2314
HALLMARK_MYOGENESIS	0.251
HALLMARK_KRAS_SIGNALING_UP	0.2904
HALLMARK_APOPTOSIS	0.3088
HALLMARK_P53_PATHWAY	0.3096
HALLMARK_UNFOLDED_PROTEIN_RESPONSE	0.3188
HALLMARK_BILE_ACID_METABOLISM	0.3282
HALLMARK_MTORC1_SIGNALING	0.3568
HALLMARK_IL6_JAK_STAT3_SIGNALING	0.3804
HALLMARK_COMPLEMENT	0.3882
HALLMARK_MYC_TARGETS_V2	0.3894
HALLMARK_SPERMATOGENESIS	0.3906
HALLMARK_UV_RESPONSE_UP	0.3934
HALLMARK_HEME_METABOLISM	0.4
HALLMARK_ALLOGRAFT_REJECTION	0.407
HALLMARK_XENOBIOTIC_METABOLISM	0.422
HALLMARK_TNFA_SIGNALING_VIA_NFKB	0.465

[truncated: 4 more sheets: GSNCA Mono DADA2, GSCA CD4 DADA2, GSCA CD8 DADA2, GSCA Mono DADA2]
